# Supplementary material for: No Guts About It: Captivity, But Not Neophobia Phenotype, Influences the Cloacal Microbiome of House Sparrows (Passer domesticus)
Source: Integr Org Biol. 2022 Mar 11;4(1):obac010. doi: 10.1093/iob/obac010 (PMC9053947; doi:10.1093/iob/obac010)
Supplement: obac010_Supplemental_Files [file obac010_supplemental_files.zip]

Archive with 3 entries (3 files):
- 2022-02-10_Supplementary Material_v6_no markup_anonymous.docx
- Relative_Abundance_&_Indicator_Species_Results.zip
- R_Code_&_Data_files.zip
